# Supplementary material for: Tooth Autotransplantation with Immature Donors in Children and Adolescents: A Systematic Review with Quality-Assessed Evidence
Source: J Clin Med. 2025 Nov 26;14(23):8387. doi: 10.3390/jcm14238387 (PMC12693242; doi:10.3390/jcm14238387)
Supplement: Supplementary file 1 [file jcm-14-08387-s001.zip]

Archive with 4 entries (4 files):
- PRISMA_2020_Checklist-for 2nd.pdf
- PRISMA_2020_for_Abstracts_Checklist-for 2nd.pdf
- supplementary_material_S2_dataset_wide2.pdf
- Supplementary_Table_S1_updated.pdf
